# Supplementary material for: Genome-Wide DNA Methylation Differences between Bos indicus and Bos taurus
Source: Animals (Basel). 2023 Jan 5;13(2):203. doi: 10.3390/ani13020203 (PMC9854497; doi:10.3390/ani13020203)
Supplement: Supplementary file 1 [file animals-13-00203-s001.zip]

Archive with 1 entries (1 files):
- animals-2082736-supplementary.pdf
